# Supplementary material for: The Reversion of cg05575921 Methylation in Smoking Cessation: A Potential Tool for Incentivizing Healthy Aging
Source: Genes (Basel). 2020 Nov 27;11(12):1415. doi: 10.3390/genes11121415 (PMC7760261; doi:10.3390/genes11121415)
Supplement: Supplementary file 1 [file genes-11-01415-s001.zip]

Archive with 1 entries (1 files):
- genes-987196-supplementary.xlsx
