# Supplementary material for: The Reversion of cg05575921 Methylation in Smoking Cessation: A Potential Tool for Incentivizing Healthy Aging
Source: Genes (Basel). 2020 Nov 27;11(12):1415. doi: 10.3390/genes11121415 (PMC7760261; doi:10.3390/genes11121415)
Supplement: Supplementary file 1 [file genes-11-01415-s001.zip › genes-987196-supplementary.xlsx]

## Sheet: Sheet1
Table S1. Smoking Intake Questionnaire
Have you ever smoked cigarettes?
How old were you when you first started smoking cigarettes?
On the average. over the entire time you have smoked, how many cigarettes have you smoked per day?
In the last month, how many cigarettes did you smoke per day?
Have you ever smoked a pipe regularly (more than 12oz of tobacco in a lifetime)?
How old were you when you started smoking pipes?
On the average, over the entire time you have smoked, how many ounc ... acco have you smoked per week?
In the last month, how many oz. of tobacco did you smoke per day?
Have you ever smoked cigars regularly (more than 1 cigar a week for one year)?
How old were you when you first started smoking cigars?
On the average, over the entire time you have smoked, how many cigars have you smoked per week?
In the last month, how many cigars have you smoked per day?
Which of the following best describe your approach to tobacco smoking in your home:
How many years has this been the approach to smoking in your home?
Do you currently live in the same household with someone who smokes?
How many years?
How many people smoke in your household?
Since the age of 18, have you ever lived in the same household with someone who smoked?
How many years?
Growing up until the age of 18, were there any adults in your household who smoked?
How many years?
How soon after you wake up do you smoke your first cigarette?
Do you find it difficult to refrain from smoking in places where it ... library, in cinemas, etc...)?
Which cigarette would you hate most to give up?
How many cigarettes per day do you smoke?
Do you smoke more frequently during the first hours after awakening than during the rest of the day?
Do you smoke when you are so ill that you are in bed most of the day?
